# Supplementary material for: Effectiveness of Peritoneal Lavage in Reducing Postoperative Pain in Elective Laparoscopic Cholecystectomy: A Prospective Cohort Study
Source: Med Sci (Basel). 2026 Jun 3;14(2):287. doi: 10.3390/medsci14020287 (PMC13303945; doi:10.3390/medsci14020287)
Supplement: Supplementary file 1 [file medsci-14-00287-s001.zip]

Archive with 1 entries (1 files):
- medsci-4323100-supplementary.pdf
